# Supplementary material for: Food safety practice and associated factors among food handlers working in food and drinking establishments in Debre Birhan City, North Eastern Ethiopia: A convergent parallel mixed-method study
Source: PLoS One. 2026 Apr 16;21(4):e0346700. doi: 10.1371/journal.pone.0346700 (PMC13086347; doi:10.1371/journal.pone.0346700)
Supplement: S2 File — (XLSX) [file pone.0346700.s002.xlsx]

## Sheet: Sheet1
Code	sex	Marital status	Educational level	Work experience	Responsibility	Food safety training	Regular supervision	Regular medical checkup	Refregerator in kitchen	Water storage	separate dish washing system	Knowledge	Atitude	Practice
1	1	2	1	1	1	2	1	2	1	2	1	2	2	2
2	2	1	2	2	2	1	1	1	1	1	2	1	3	1
3	1	1	2	2	1	2	2	1	2	2	2	2	3	2
4	2	3	1	2	2	2	2	1	1	2	2	2	1	2
5	1	1	3	2	2	1	1	1	1	1	1	2	3	2
6	2	2	3	1	2	2	1	2	1	2	2	1	1	2
7	2	1	1	1	2	2	1	1	1	2	2	2	3	1
8	2	3	2	2	1	2	1	2	1	1	1	2	3	2
9	2	1	2	1	1	1	2	1	1	2	2	2	1	1
10	2	2	2	2	2	2	2	2	1	2	2	2	1	2
11	1	2	1	1	1	2	2	1	2	1	1	2	3	2
12	2	1	3	1	2	2	1	1	1	2	1	2	3	1
13	2	1	3	2	1	2	1	2	1	2	1	2	2	2
14	2	3	1	2	2	1	2	2	1	1	2	2	1	2
15	2	1	1	1	2	2	1	2	1	2	2	1	3	1
16	2	2	2	1	1	2	1	1	2	2	1	2	3	2
17	1	2	2	1	1	2	2	1	1	2	1	2	1	1
18	2	1	3	2	1	2	2	2	1	1	1	2	3	2
19	2	3	1	2	1	1	1	1	2	2	1	1	3	2
20	2	1	2	1	2	2	2	1	1	2	1	2	1	2
21	2	1	1	1	1	2	2	2	1	2	1	2	3	2
22	2	2	2	1	1	2	1	1	1	2	2	2	2	1
23	2	2	2	1	2	2	1	1	1	1	2	1	3	2
24	1	1	1	2	3	2	1	1	2	2	1	2	1	1
25	2	1	2	1	1	1	1	2	1	2	1	2	3	2
26	2	1	2	1	1	2	2	1	1	2	1	1	2	1
27	1	1	1	1	2	2	1	1	2	1	1	2	1	2
28	1	3	3	1	1	2	1	2	1	2	1	2	3	1
29	1	1	1	1	1	2	2	1	1	2	1	2	3	1
30	2	1	2	1	1	2	1	1	2	1	1	1	2	2
31	2	1	2	1	1	1	1	2	1	2	2	2	3	2
32	2	1	1	1	2	2	1	1	1	2	1	2	1	1
33	2	1	3	2	2	2	1	2	1	2	2	1	3	2
34	2	2	2	1	2	2	2	2	1	2	2	2	2	2
35	2	1	3	1	2	2	1	2	2	1	2	2	3	1
36	2	1	1	1	2	1	1	2	1	2	2	2	2	2
37	2	1	2	1	1	2	2	2	1	2	1	1	1	2
38	2	1	3	1	1	2	1	1	1	2	1	2	3	2
39	2	1	1	2	1	2	1	1	2	1	1	2	3	2
40	2	1	3	1	3	2	2	2	1	2	1	2	2	1
41	2	3	2	1	1	2	1	2	1	2	1	1	1	2
42	1	1	1	1	3	1	1	1	1	1	1	2	3	2
43	1	2	1	1	3	2	2	2	1	2	1	2	3	2
44	1	2	3	1	2	2	1	2	2	2	1	2	2	2
45	1	1	2	1	3	2	1	2	1	1	1	1	1	1
46	2	1	2	1	3	1	2	2	1	2	1	2	3	2
47	2	1	1	1	2	2	1	2	1	2	1	2	2	2
48	2	3	3	2	2	2	2	1	2	1	1	1	3	2
49	2	2	1	1	1	2	2	2	1	2	1	2	1	2
50	2	1	1	1	3	2	2	1	1	2	1	2	3	1
51	2	1	1	1	2	1	1	1	1	2	2	2	2	2
52	2	1	1	1	2	2	2	1	2	2	1	1	3	2
53	1	3	2	2	1	2	2	2	1	1	2	2	1	1
54	2	1	1	1	1	2	2	1	1	2	1	2	3	2
55	2	1	3	1	3	1	1	1	1	2	1	2	2	2
56	2	2	1	2	1	2	1	2	2	2	1	1	3	2
57	2	2	3	1	1	2	2	1	1	1	1	2	1	1
58	2	1	2	1	1	2	1	1	1	2	2	2	3	2
59	1	1	1	2	1	1	1	1	1	2	1	1	2	2
60	1	1	3	1	3	2	2	1	2	1	1	2	3	2
61	2	3	2	1	2	2	1	2	1	2	2	2	2	1
62	2	1	1	1	2	2	1	1	1	2	1	1	1	2
63	2	1	3	1	3	2	2	1	1	2	2	2	3	2
64	1	1	2	1	1	1	2	2	2	1	1	2	2	2
65	1	1	1	2	3	2	2	1	1	2	2	1	1	1
66	2	2	3	2	1	2	2	2	1	2	1	2	2	2
67	2	2	1	1	3	2	1	2	1	1	1	2	2	2
68	2	3	3	1	1	2	1	1	2	2	1	1	3	2
69	1	1	1	2	1	1	1	2	1	2	1	2	1	1
70	2	1	3	1	3	2	2	1	1	1	2	2	3	2
71	2	1	2	2	3	2	1	1	1	2	1	1	3	2
72	2	2	1	1	2	1	1	2	2	2	1	2	2	1
73	2	2	3	2	1	2	1	1	1	2	1	1	1	2
74	2	2	1	1	1	2	1	2	1	1	1	2	3	2
75	1	1	2	1	1	2	1	1	2	2	1	2	2	1
76	2	3	1	1	1	2	1	1	1	2	1	1	3	2
77	2	1	1	2	2	1	1	2	1	2	2	2	1	2
78	2	1	2	2	3	2	1	2	1	1	1	2	2	2
79	2	1	1	1	3	2	2	1	2	2	1	1	3	1
80	2	1	3	1	2	2	2	1	1	2	2	2	3	2
81	2	2	2	2	2	2	1	2	1	1	1	2	1	1
82	2	2	2	1	3	1	1	1	2	2	1	2	2	2
83	2	1	2	1	2	2	2	1	1	2	1	1	3	1
84	2	1	1	1	1	2	1	2	1	1	1	2	2	2
85	2	3	3	1	3	2	2	1	1	2	1	2	1	2
86	2	1	3	1	1	1	2	1	1	2	1	1	2	1
87	2	1	2	1	1	2	2	2	1	1	1	2	3	2
88	2	1	2	2	1	2	2	2	2	2	1	1	2	1
89	2	2	3	1	3	1	2	1	1	2	2	2	1	2
90	2	3	2	2	3	2	2	1	1	1	1	2	3	2
91	2	1	1	1	1	2	2	1	1	1	1	1	2	2
92	2	1	3	1	3	1	1	2	1	1	2	2	1	2
93	2	2	3	1	2	2	1	1	1	1	1	2	3	1
94	2	1	1	2	2	2	1	1	1	1	2	1	2	2
95	2	1	3	1	3	2	1	1	1	1	1	2	1	2
96	2	1	2	1	1	1	1	1	2	2	2	2	3	2
97	2	1	1	2	1	2	2	2	1	2	1	2	3	1
98	2	1	3	2	1	2	1	1	1	2	1	1	1	2
99	2	2	1	1	3	2	2	2	1	1	2	2	2	2
100	2	3	2	1	3	1	2	2	1	1	1	1	3	1
101	2	1	1	1	1	2	1	1	1	1	1	2	3	2
102	2	2	3	1	1	2	2	2	1	1	2	1	1	2
103	2	1	2	2	1	2	2	2	1	2	1	2	3	1
104	2	2	2	1	1	1	2	1	2	2	2	2	2	2
105	2	2	2	2	1	2	2	2	1	2	1	2	1	2
106	2	1	3	2	3	2	2	2	1	2	1	1	3	1
107	1	1	3	1	2	2	2	2	1	1	2	2	3	2
108	2	3	1	1	3	2	2	1	1	2	1	2	1	2
109	2	1	2	1	2	1	2	1	1	1	1	1	3	2
110	2	1	1	2	2	2	2	2	1	1	1	2	3	1
111	2	1	3	2	3	2	1	2	2	2	2	2	2	2
112	2	1	2	2	2	1	2	1	1	2	1	2	1	2
113	2	1	3	1	2	2	1	1	1	2	1	2	3	2
114	2	2	2	1	1	2	2	1	1	1	2	1	3	1
115	2	1	2	2	1	1	2	1	1	2	1	2	1	2
116	2	3	1	1	1	2	2	2	1	2	2	2	2	2
117	2	1	3	1	1	2	2	2	1	2	1	2	3	2
118	2	1	2	1	1	2	1	2	2	1	2	1	3	2
119	2	1	2	1	3	1	2	1	1	2	1	2	1	2
120	2	2	1	1	1	2	2	1	1	2	2	2	3	1
121	2	2	3	1	1	2	2	2	1	1	2	2	3	2
122	2	3	2	1	2	2	2	2	1	2	1	1	2	2
123	2	1	3	2	2	1	1	2	1	2	1	2	1	2
124	2	1	2	1	2	2	1	2	2	1	1	2	3	2
125	2	1	3	1	2	2	2	2	1	2	2	2	2	1
126	2	1	1	2	2	1	2	2	1	1	1	1	3	2
127	2	3	2	2	1	2	2	2	1	2	1	2	1	2
128	2	1	3	2	2	2	1	2	1	2	1	2	2	2
129	2	1	1	1	1	1	1	2	1	1	2	2	3	2
130	2	1	2	1	1	2	2	1	2	2	1	1	3	1
131	2	2	3	1	2	2	1	1	1	1	1	2	1	2
132	2	1	2	1	3	1	1	1	1	2	1	2	3	2
133	2	1	3	2	3	2	2	2	1	1	1	1	2	2
134	2	1	1	1	3	2	2	1	1	2	2	2	3	2
135	1	1	3	1	2	1	2	1	2	2	1	2	2	1
136	2	3	2	1	3	2	2	2	1	1	1	1	1	2
137	2	1	1	2	2	2	2	1	1	2	1	2	3	2
138	2	1	3	2	2	2	2	1	1	2	1	2	2	2
139	2	1	1	2	1	2	1	1	2	1	1	2	1	1
140	2	3	2	2	1	1	1	1	1	2	1	1	3	2
141	2	1	1	1	1	2	2	1	1	1	2	2	2	2
142	2	2	3	1	1	2	1	2	1	2	1	2	1	1
143	2	1	1	1	2	2	2	1	1	1	2	1	3	2
144	2	3	3	1	2	1	1	1	1	2	1	2	2	2
145	2	1	2	1	2	2	1	2	2	2	2	2	3	2
146	2	1	3	2	2	2	2	1	1	1	2	1	3	2
147	2	1	2	2	1	2	1	1	1	2	1	2	1	1
148	2	3	3	2	2	1	1	1	1	2	1	2	2	2
149	2	2	2	2	2	2	2	2	1	1	2	1	3	2
150	2	1	1	1	1	2	1	1	1	2	1	2	3	2
151	2	1	3	1	2	2	1	1	1	2	2	2	1	1
152	2	3	1	1	1	1	2	2	2	1	1	2	3	2
153	2	1	2	1	1	2	2	1	1	2	1	1	3	2
154	2	1	3	1	1	2	1	1	1	1	1	2	2	2
155	2	3	2	2	1	1	1	2	1	2	1	2	1	1
156	2	2	3	1	2	2	2	2	1	1	1	1	3	2
157	2	1	1	1	2	2	1	1	1	2	1	2	2	2
158	1	1	2	1	2	2	2	1	2	2	1	2	1	2
159	2	3	3	2	1	2	2	1	1	1	1	1	3	1
160	2	1	2	1	2	1	1	1	1	2	1	2	2	2
161	2	3	3	2	1	2	1	1	1	2	1	2	1	2
162	2	1	2	2	1	2	2	2	1	1	1	1	3	2
163	2	3	3	1	1	2	2	1	1	2	1	2	3	1
164	2	1	1	1	1	2	2	1	1	1	1	2	3	2
165	2	2	2	1	3	1	2	2	1	2	1	1	2	2
166	2	1	3	2	2	2	2	1	2	2	2	2	1	2
167	2	1	1	2	1	2	1	1	1	1	1	2	3	2
168	2	3	2	2	3	2	1	1	1	2	1	1	2	1
169	2	1	3	1	3	2	2	1	1	2	2	2	1	2
170	2	1	2	1	1	2	1	2	1	1	1	2	3	2
171	2	1	1	1	3	1	1	1	1	1	2	1	3	2
172	2	3	3	1	3	2	2	1	2	2	1	2	2	1
173	2	1	2	1	1	2	1	1	1	1	1	2	1	2
174	2	1	2	2	3	2	2	2	1	2	2	1	3	1
175	2	1	1	1	3	1	2	1	1	2	1	2	3	2
176	2	2	3	1	1	2	2	1	1	2	2	2	1	2
177	2	1	2	1	1	2	2	1	1	1	1	2	3	2
178	2	1	3	1	3	2	1	2	2	2	1	1	1	2
179	1	1	1	1	1	1	1	1	1	2	2	2	2	2
180	2	2	2	1	3	2	2	1	1	1	1	2	1	1
181	2	1	3	1	3	2	1	1	1	1	2	1	3	2
182	2	3	1	2	1	2	1	1	1	2	1	2	3	2
183	2	1	3	1	3	2	2	2	1	1	1	2	1	2
184	2	1	2	1	1	2	2	1	2	2	2	2	1	1
185	2	2	1	1	3	1	2	1	1	1	1	2	2	2
186	2	1	3	1	3	2	2	2	1	2	2	2	2	2
187	2	1	2	2	1	2	1	1	1	2	2	2	3	2
188	2	3	1	1	3	1	1	1	1	1	1	2	3	1
189	2	1	2	1	1	2	2	1	1	1	1	2	1	2
190	2	3	3	1	3	2	2	2	1	2	2	2	3	2
191	2	1	1	1	2	2	2	1	2	2	1	2	2	2
192	2	2	2	2	2	2	2	1	1	2	2	2	3	1
193	2	1	1	1	2	1	2	2	1	1	1	2	3	2
194	2	1	3	1	1	2	1	1	1	2	2	2	1	2
195	2	1	1	1	3	2	2	1	1	2	1	1	2	2
196	2	2	3	1	3	2	1	2	2	1	2	2	3	2
197	2	3	1	1	1	1	1	1	2	1	2	2	3	1
198	1	1	3	1	1	2	2	1	1	2	1	2	1	2
199	2	1	2	1	2	2	1	1	1	2	2	2	1	2
200	2	1	3	1	3	2	1	1	2	1	1	2	3	2
201	2	2	1	2	1	2	1	2	1	2	1	1	2	1
202	2	2	2	1	2	1	2	1	1	1	2	2	1	2
203	2	1	2	1	2	2	1	1	1	2	1	2	1	2
204	2	1	1	1	2	2	2	2	1	1	2	1	3	2
205	2	1	1	1	2	2	1	1	1	2	1	2	3	2
206	2	2	3	1	1	2	2	1	1	1	1	1	2	1
207	2	1	2	2	3	1	2	1	2	2	2	2	3	2
208	2	1	2	1	3	2	2	1	1	1	1	2	1	2
209	2	2	3	1	3	2	2	1	2	2	1	2	1	2
210	2	1	1	2	3	2	1	2	1	2	2	1	3	1
211	1	1	2	1	1	2	1	1	1	1	2	2	3	2
212	1	3	3	2	3	1	1	2	1	2	1	1	1	2
213	2	2	1	1	3	2	2	1	1	1	2	2	1	2
214	2	1	3	2	1	2	2	1	1	2	1	2	3	1
215	2	1	1	1	2	2	2	2	1	1	2	2	2	2
216	2	1	3	1	1	2	2	1	2	1	1	2	1	2
217	2	2	2	2	2	1	2	1	1	1	2	2	3	2
218	2	1	1	1	2	2	2	1	1	2	1	2	3	1
219	2	1	2	1	1	2	2	2	1	2	2	2	2	2
220	2	2	1	2	1	2	2	1	1	1	2	1	1	2
221	2	2	3	1	2	1	2	1	2	2	1	2	3	2
222	2	3	1	2	1	2	2	1	1	1	2	1	2	1
223	2	1	2	1	2	2	2	1	1	2	2	2	3	2
224	2	2	1	2	2	2	2	2	1	2	1	2	2	2
225	2	2	3	2	2	2	2	1	1	1	2	2	1	2
226	2	1	1	2	1	1	1	1	2	2	1	2	1	1
227	2	2	2	2	3	2	1	1	1	1	2	2	1	2
228	2	1	3	1	1	2	1	1	1	2	1	1	1	2
229	2	1	1	1	3	2	1	2	1	1	2	2	1	2
230	2	2	2	1	1	2	1	1	2	2	1	1	3	1
231	2	2	1	1	3	2	2	1	1	2	2	2	2	2
232	2	3	3	1	2	1	1	1	1	1	1	1	3	2
233	2	1	2	1	2	2	1	2	1	2	1	2	1	1
234	2	1	1	2	3	2	1	1	2	1	2	2	3	2
235	2	2	1	1	3	2	2	1	1	1	1	2	3	2
236	2	2	2	1	1	1	1	1	1	2	2	2	2	2
237	2	1	3	1	2	2	1	1	1	1	1	2	3	1
238	2	1	2	1	2	2	1	1	2	2	2	1	1	2
239	1	2	3	1	1	2	2	2	1	1	2	2	3	2
240	2	2	1	1	2	2	1	1	1	2	1	2	2	2
241	2	3	1	2	1	1	1	1	1	1	2	1	3	1
242	2	1	1	1	1	2	1	2	1	1	1	2	1	2
243	2	1	3	1	2	2	2	1	2	2	2	2	2	2
244	2	2	2	1	2	2	1	1	1	1	2	1	2	1
245	2	2	1	1	2	1	1	2	1	1	1	2	1	2
246	2	2	3	1	1	2	1	1	1	2	2	2	1	2
247	2	1	2	2	1	2	2	1	1	1	2	1	3	2
248	2	1	1	1	3	2	1	2	2	2	2	2	3	1
249	2	3	2	1	3	1	1	1	1	1	1	2	2	2
250	1	1	1	1	3	2	1	2	1	1	2	1	3	2
251	2	1	3	1	1	2	2	1	1	2	1	2	1	1
252	2	2	1	1	2	2	1	1	1	1	2	2	3	2
253	2	2	3	2	1	2	1	1	1	2	1	2	2	2
254	2	1	1	1	2	1	2	2	2	2	2	2	3	2
255	2	3	1	1	2	2	1	1	1	1	2	2	3	1
256	2	1	1	1	2	2	1	1	1	2	2	2	1	2
257	2	1	3	1	2	2	1	2	1	1	2	1	2	2
258	2	2	1	1	1	1	2	1	1	1	2	2	3	2
259	2	2	2	1	3	2	1	1	2	2	2	2	3	1
260	2	2	3	2	1	2	1	1	1	1	1	2	2	2
261	2	1	2	1	1	2	1	1	1	2	1	1	3	2
262	2	1	1	1	3	1	2	2	1	1	1	2	1	1
263	2	1	3	1	2	2	1	1	1	1	2	2	2	2
264	2	2	1	1	2	2	1	1	2	1	1	2	2	2
265	2	2	2	1	2	2	2	2	1	2	2	2	3	2
266	2	2	3	1	1	1	1	1	1	2	2	1	3	2
267	2	3	2	2	3	2	1	1	1	2	2	2	1	1
268	2	1	1	1	1	2	2	1	1	1	2	2	3	2
269	1	1	3	1	3	1	1	1	1	2	2	1	3	2
270	2	2	2	1	3	2	2	2	1	1	1	2	2	2
271	2	2	3	1	1	2	1	1	2	1	2	2	3	1
272	2	1	1	1	3	2	2	1	1	1	2	2	2	2
273	2	1	3	1	3	2	2	2	1	1	2	1	1	2
274	2	2	2	1	3	1	1	1	1	2	1	2	3	1
275	2	2	2	2	1	2	2	1	1	2	1	2	3	2
276	2	2	3	2	3	2	1	2	2	2	2	2	2	2
277	2	1	2	2	2	2	1	1	1	2	2	1	3	1
278	2	1	2	2	2	1	2	1	1	1	1	2	2	2
279	2	1	3	2	1	2	1	1	1	1	1	2	1	2
280	2	2	1	1	2	2	1	1	2	1	1	2	3	2
281	2	2	3	1	2	2	2	2	1	2	2	2	2	1
282	2	2	2	1	2	1	2	1	1	2	1	1	2	2
283	2	1	3	1	1	2	1	1	1	2	2	2	3	2
284	1	1	1	1	3	2	2	1	1	1	1	2	2	2
285	2	3	3	1	3	2	1	2	2	2	2	2	3	1
286	2	2	2	1	1	1	1	1	1	2	2	1	1	2
287	2	1	3	1	3	2	2	2	1	2	1	2	2	2
288	2	1	1	1	2	2	1	1	1	1	2	2	3	1
289	2	1	1	1	2	2	1	1	1	1	1	2	3	2
290	2	2	1	2	1	1	2	1	1	2	2	1	2	2
291	2	1	3	1	3	2	1	1	2	2	1	2	3	2
292	2	1	3	1	3	2	2	2	1	1	2	2	1	1
293	2	2	1	1	1	2	1	1	1	2	2	2	2	2
294	2	1	3	1	3	1	2	1	1	1	1	1	3	2
295	2	1	2	1	3	2	2	1	1	2	2	2	2	2
296	2	3	2	1	1	2	1	2	2	1	2	2	2	1
297	2	1	3	2	3	2	2	1	1	1	2	1	1	2
298	2	1	2	1	2	1	2	1	1	2	2	2	3	2
299	2	2	1	1	1	2	2	1	1	2	1	2	2	2
300	2	1	3	2	2	2	1	2	1	1	1	2	3	1
301	1	1	2	1	2	2	1	1	1	1	2	2	2	2
302	2	1	1	1	2	1	1	1	2	2	2	1	3	2
303	2	2	3	1	1	2	2	1	1	1	1	2	3	2
304	1	1	2	1	3	2	1	1	1	2	2	2	1	1
305	2	1	1	1	3	2	1	2	1	1	1	2	2	2
306	2	1	2	1	1	1	2	2	1	1	1	2	3	2
307	2	1	1	1	2	2	2	2	2	2	2	1	3	2
308	2	2	1	1	2	2	1	2	1	2	2	2	2	1
309	2	1	1	1	1	2	1	2	1	1	1	2	2	2
310	2	1	2	1	2	1	1	2	1	2	2	2	1	2
311	2	3	2	2	2	2	2	2	1	2	2	1	3	2
312	2	1	2	1	2	2	1	2	2	2	1	2	3	1
313	2	1	1	1	1	2	1	2	1	2	1	2	3	2
314	2	1	2	1	3	1	2	2	1	1	2	1	2	2
315	2	1	2	1	2	2	1	2	1	2	2	2	3	2
316	2	2	2	1	1	2	1	2	1	1	2	2	3	1
317	2	1	2	1	3	2	2	1	2	2	1	2	2	2
318	1	2	1	1	2	1	1	1	1	2	1	2	1	2
319	2	1	2	1	2	2	1	1	1	2	2	1	3	2
320	2	1	2	1	1	2	2	2	1	2	1	2	2	1
321	2	1	1	1	1	2	1	2	1	1	1	2	2	2
322	2	1	3	1	3	1	1	2	2	2	2	1	3	2
323	2	3	2	2	3	2	2	2	1	1	1	2	1	2
324	1	1	3	1	3	2	1	1	1	2	2	2	3	1
325	2	2	1	1	3	2	1	1	1	2	2	2	2	2
326	2	1	2	1	1	1	1	2	2	1	2	1	3	2
327	2	2	1	1	3	2	2	2	1	2	1	2	3	2
328	2	1	1	2	3	1	1	2	1	1	2	2	3	1
329	2	1	1	1	3	2	1	2	1	1	1	1	1	2
330	2	2	3	1	1	2	1	2	2	2	1	2	2	2
331	2	1	2	1	2	1	2	2	1	1	2	2	3	2
332	2	1	1	2	2	1	1	2	1	1	1	1	3	1
333	2	1	3	1	2	1	1	1	1	2	2	2	1	2
334	1	2	1	1	2	1	1	1	2	1	2	2	2	2
335	1	1	3	1	1	1	2	2	1	2	1	1	2	1
336	2	1	2	1	2	1	1	1	1	2	2	2	3	2
337	2	2	3	1	2	2	1	2	1	1	1	2	3	2
338	2	3	1	1	3	2	1	2	1	2	1	1	1	2
339	2	1	3	1	1	1	1	2	2	1	1	2	3	1
340	2	1	1	1	2	1	1	2	1	1	2	2	3	2
341	2	2	2	2	3	1	2	1	1	2	1	1	2	2
342	2	1	3	1	3	1	1	1	1	1	2	2	3	1
343	1	2	1	1	2	1	1	2	1	2	2	2	3	2
344	2	1	1	1	1	1	2	2	2	2	1	1	2	2
345	2	1	1	1	3	2	1	2	1	1	2	2	1	2
346	2	2	2	2	3	1	1	2	1	1	1	2	2	1
347	2	1	3	1	1	1	2	2	1	2	2	1	3	2
348	2	3	1	1	3	1	1	2	2	1	1	2	2	2
349	2	1	3	1	2	2	1	2	1	1	2	2	3	1
350	2	1	1	1	2	1	1	2	1	1	2	1	1	2
351	1	2	2	2	2	1	2	1	2	1	2	2	3	2
352	2	2	3	1	1	1	1	1	1	1	1	2	2	1
353	2	2	1	1	2	1	1	2	2	1	1	1	3	1
354	2	1	3	1	2	1	1	1	1	2	2	2	3	1
355	2	2	2	2	2	1	2	2	2	2	1	1	1	1
356	2	1	3	1	1	1	1	1	1	2	1	2	3	2
357	2	1	1	1	2	1	1	2	1	1	2	1	2	1
358	1	2	3	1	2	1	1	1	1	1	2	2	3	2
359	2	2	1	1	2	2	2	1	2	1	1	2	3	2
360	2	1	1	1	2	2	1	1	1	2	2	2	1	2
361	2	2	1	2	1	2	1	2	2	2	1	2	2	1
362	2	1	1	1	2	1	2	2	1	1	2	2	2	2
363	2	2	1	1	3	2	1	2	1	2	1	2	3	2
364	2	1	3	1	1	2	1	2	2	1	1	1	3	1
365	2	1	2	2	3	1	1	2	2	1	2	2	3	2
366	2	2	3	1	2	1	2	2	1	1	1	1	1	2
367	2	3	1	1	2	1	1	2	2	2	2	2	3	1
368	2	1	2	1	2	2	1	1	2	2	1	2	2	2
369	1	1	1	1	1	2	1	2	1	1	2	1	3	2
370	2	1	2	2	2	2	2	1	1	2	1	1	3	1
371	2	1	3	1	2	2	1	2	1	2	2	2	1	2
372	1	2	2	1	1	2	1	2	1	1	1	2	3	2
373	2	1	1	1	1	2	2	1	1	2	2	1	3	1
374	2	1	3	1	1	2	1	2	2	2	2	2	2	2
375	2	2	1	1	1	2	2	1	1	1	1	2	3	2
376	2	2	2	1	2	2	1	1	1	2	2	2	3	1
377	2	1	2	2	3	1	2	1	2	1	1	2	1	2
378	2	2	1	1	3	2	1	2	1	1	2	2	3	2
379	2	2	3	1	2	1	1	2	1	2	1	2	3	1
380	2	1	2	1	1	2	1	2	2	1	2	2	2	2
381	1	1	1	1	3	2	1	2	1	1	1	2	1	1
382	2	2	2	1	3	1	2	2	1	2	1	2	2	2
383	2	2	3	2	3	1	1	2	1	1	2	2	3	2
384	2	1	1	1	1	1	1	2	2	2	2	2	3	1
385	1	2	2	1	3	1	1	1	1	2	1	1	1	2
386	2	1	1	1	1	2	2	2	1	1	2	2	2	2
387	2	2	2	2	1	2	1	2	1	2	2	2	3	2
388	2	1	1	1	1	2	1	2	2	1	1	1	3	1
389	2	1	2	1	1	2	1	2	1	2	1	2	3	2
390	2	2	1	1	3	1	2	1	1	1	2	2	1	2
391	2	1	3	2	2	1	1	1	1	2	1	2	3	1
392	2	1	1	1	3	2	1	1	2	2	2	1	2	2
393	1	2	2	1	1	1	1	2	1	1	2	2	3	2
394	2	1	2	1	1	2	2	1	2	2	1	1	1	1
395	2	2	2	1	1	1	1	2	1	2	2	1	3	2
396	2	1	1	2	1	1	1	2	1	1	2	2	2	1
397	2	2	2	1	3	1	2	2	1	2	2	1	3	2
398	2	1	1	1	3	1	1	2	1	2	1	1	1	1
399	2	2	3	1	3	2	2	1	2	1	1	1	3	2
400	2	2	2	1	1	1	1	1	2	2	2	2	2	2
401	2	1	1	2	1	1	1	1	2	2	2	2	3	1
402	1	2	1	1	1	1	2	2	1	1	1	2	1	2
403	2	1	2	1	2	1	1	2	2	2	2	2	3	2
404	2	1	1	2	2	1	1	2	2	1	2	1	2	1
405	2	1	1	2	1	1	2	2	1	1	2	1	1	2
